# Supplementary material for: Assessment of the Socioeconomic Status and Analysis of the Factors Motivating Patients to Apply for Prosthetic Treatment by Students of Dentistry at the Poznań University of Medical Sciences
Source: Int J Environ Res Public Health. 2022 May 7;19(9):5703. doi: 10.3390/ijerph19095703 (PMC9104844; doi:10.3390/ijerph19095703)
Supplement: Supplementary file 1 [file ijerph-19-05703-s001.zip]

Archive with 1 entries (1 files):
- ijerph-1667219-supplementary.pdf
